# Supplementary material for: Combined Analyses of Chloroplast DNA Haplotypes and Microsatellite Markers Reveal New Insights Into the Origin and Dissemination Route of Cultivated Pears Native to East Asia
Source: Front Plant Sci. 2018 May 7;9:591. doi: 10.3389/fpls.2018.00591 (PMC5949605; doi:10.3389/fpls.2018.00591)
Supplement: Supplementary file 1 [file Table_1.xlsx]

## Sheet: Sheet1
Supplementary table S9 Pairwise FST among geographical populations of cultivated P. pyrifolia and P. ussuriensis
Group Code	Population code	JPa		JPb		ZJ		FJ		GG		GZ		YN		SC		HHJ		AJ		GQ		SS		SHH		JL		UP		WUP
		nSSRs	cpDNA	nSSRs	cpDNA	nSSRs	cpDNA	nSSRs	cpDNA	nSSRs	cpDNA	nSSRs	cpDNA	nSSRs	cpDNA	nSSRs	cpDNA	nSSRs	cpDNA	nSSRs	cpDNA	nSSRs	cpDNA	nSSRs	cpDNA	nSSRs	cpDNA	nSSRs	cpDNA	nSSRs	cpDNA	nSSRs	cpDNA
JP	JPa	0	0
	JPb	0.02503*	-0.02866	0	0
CSP	ZJ	0.0496*	0.01189	0.04876*	0.02734	0	0
	FJ	0.05916*	0.05656	0.06511*	0.04629	0.01793*	0.01075	0	0
	GG	0.06365*	0.08976	0.06093*	0.07665	0.02823*	0.03983	0.02618*	-0.00675	0	0
	GZ	0.09222*	0.42169*	0.09712*	0.4319*	0.05809*	0.38013*	0.05602*	0.36261*	0.05964*	0.27102*	0	0
	YN	0.08154*	0.3286*	0.08851*	0.33479*	0.05605*	0.28532*	0.06803*	0.27244*	0.05802*	0.1858*	0.06213*	-0.01449	0	0
	SC	0.08348*	0.29309*	0.0786*	0.30208*	0.04132*	0.24707*	0.05603*	0.23734*	0.04395*	0.15655*	0.0774*	-0.0085	0.04358*	-0.02931	0	0
	HHJ	0.06261*	0.03567	0.0558*	0.05674	0.0155*	-0.0203	0.03736*	0.02391	0.03379*	0.03429	0.08066*	0.32436*	0.05267*	0.23989*	0.04253*	0.20179*	0	0
CWP	AJ	0.07885*	0.04291	0.08271*	0.06552	0.03097*	-0.00667	0.04516*	0.03918	0.0581*	0.03347	0.0821*	0.24735*	0.0633*	0.16245*	0.05632*	0.12511*	0.03337*	-0.01591	0	0
	GQ	0.08787*	0.12855*	0.09128*	0.09519	0.06759*	0.23509*	0.07062*	0.18697*	0.07697*	0.1729*	0.09671*	0.43124*	0.055*	0.34794*	0.06176*	0.32397*	0.0775*	0.23446*	0.0752*	0.21816*	0	0
	SS	0.0945*	0.01701	0.0894*	0.01402	0.04649*	0.02082	0.05037*	0.00758	0.05564*	0.00214	0.09967*	0.25459*	0.05795*	0.17085*	0.05141*	0.13753*	0.04024*	0.02169	0.03554*	0.00146	0.05596*	0.08338	0	0
	SHH	0.08079*	0.00619	0.0825*	0.01665	0.04368*	-0.00749	0.04816*	0.01845	0.06202*	0.01675	0.08971*	0.26923*	0.06289*	0.18289*	0.04967*	0.14884*	0.04025*	-0.01041	0.01411*	-0.02305	0.0602*	0.14277*	0.015*	-0.02022	0	0
	JL	0.06896*	0.04404	0.07315*	0.0753	0.0465*	-0.02815	0.04639*	0.04009	0.05525*	0.02977	0.09441*	0.25502	0.06608*	0.15725	0.05178*	0.11718	0.04828*	-0.04177	0.02962*	-0.06499	0.06279*	0.25966*	0.01948*	0.00016	0.0047	-0.0369	0	0
UP	UP	0.10404*	0.33157*	0.09604*	0.34563*	0.06692*	0.27912*	0.05619*	0.27416*	0.06606*	0.18874*	0.09722*	-0.01395	0.08358*	-0.01731	0.05774*	-0.0268	0.08268*	0.22071*	0.08323*	0.14914*	0.08015*	0.37036*	0.06804*	0.1702*	0.06835*	0.17786*	0.04808*	0.1378	0	0
WUP	WUP	0.18228*	0.64486*	0.17426*	0.65738*	0.14418*	0.64018*	0.13951*	0.6249*	0.14436*	0.58268*	0.18067*	0.64492*	0.17182*	0.60832*	0.15867*	0.59193*	0.16452*	0.58526*	0.18209*	0.58771*	0.17554*	0.64798*	0.17414*	0.55361*	0.18221*	0.56954*	0.16868*	0.62373*	0.10306*	0.57389*	0	0
* Significant at P < 0.01
